# Supplementary material for: Control of STING Agonistic/Antagonistic Activity Using Amine-Skeleton-Based c-di-GMP Analogues
Source: Int J Mol Sci. 2022 Jun 20;23(12):6847. doi: 10.3390/ijms23126847 (PMC9224868; doi:10.3390/ijms23126847)
Supplement: Supplementary file 1 [file ijms-23-06847-s001.zip]

Archive with 1 entries (1 files):
- ijms-1777081-supplementary.pdf
